# Supplementary material for: Using Regional Sero-Epidemiology SARS-CoV-2 Anti-S Antibodies in the Dominican Republic to Inform Targeted Public Health Response
Source: Trop Med Infect Dis. 2023 Nov 4;8(11):493. doi: 10.3390/tropicalmed8110493 (PMC10675152; doi:10.3390/tropicalmed8110493)
Supplement: Supplementary file 1 [file tropicalmed-08-00493-s001.zip]

Archive with 1 entries (1 files):
- tropicalmed-2630548-supplementary.pdf
